# Supplementary material for: Nanocomposites of Natural Rubber Containing Montmorillonite Modified by Poly(2-oxazolines)
Source: Materials (Basel). 2024 Aug 13;17(16):4017. doi: 10.3390/ma17164017 (PMC11356297; doi:10.3390/ma17164017)
Supplement: Supplementary file 1 [file materials-17-04017-s001.zip]

Archive with 1 entries (1 files):
- materials-3074355-supplementary.pdf
